# Supplementary material for: The Impact of Genetics on Pediatric Interstitial Lung Diseases: A Narrative Literature Review and Clinical Implications
Source: Biomedicines. 2026 Feb 6;14(2):385. doi: 10.3390/biomedicines14020385 (PMC12938008; doi:10.3390/biomedicines14020385)
Supplement: Supplementary file 1 [file biomedicines-14-00385-s001.zip]

Archive with 1 entries (1 files):
- biomedicines-4113283-supplementary.pdf
